# Supplementary material for: LncRNA ZNF674-AS1 regulates granulosa cell glycolysis and proliferation by interacting with ALDOA
Source: Cell Death Discov. 2021 May 16;7:107. doi: 10.1038/s41420-021-00493-1 (PMC8124069; doi:10.1038/s41420-021-00493-1)
Supplement: Supplementary file 3 — supplementary Table 1 Differentially expressed lncRNAs in GCs from patients with bPOI [file 41420_2021_493_MOESM3_ESM.xlsx]

## Sheet: ALL
transcript_id	gene_id	gene_name	POI_FPKM	C_FPKM	log2.foldchange.	pvalue
ENST00000623910.3	ENSG00000203875.10	SNHG5	0.64303	3.85939	-2.58541	0.0239383
ENST00000618227.1	ENSG00000251562.7	MALAT1	1824.31	6439.69	-1.81964	0.0243627
ENST00000409910.1	ENSG00000222032.1	AC112721.2	0.852392	2.42902	-1.51078	0.0157727
ENST00000409162.1	ENSG00000222022.1	AC112721.1	6.35935	14.7198	-1.21081	0.00653473
ENST00000486094.5	ENSG00000244479.6	OR2A1-AS1	1.38211	3.15722	-1.19178	0.0264846
ENST00000443623.5	ENSG00000231721.6	LINC-PINT	0.962305	2.1812	-1.18056	0.0489394
ENST00000229465.10	ENSG00000232774.7	FLJ22447	2.59156	5.71494	-1.14092	0.0276764
ENST00000464929.5	ENSG00000244198.5	RP4-545C24.1	1.83512	3.84354	-1.06656	0.0262497
ENST00000450589.5	ENSG00000234741.7	GAS5	9.3908	19.093	-1.02372	0.000483096
ENST00000421685.2	ENSG00000230844.2	ZNF674-AS1	4.59437	8.97876	-0.96665	0.0170443
ENST00000453103.1	ENSG00000237883.1	DGUOK-AS1	1.38902	2.40548	-0.792262	0.0430086
ENST00000371743.7	ENSG00000177410.12	ZFAS1	2.79299	4.81331	-0.785219	0.029872
ENST00000577700.5	ENSG00000232956.8	SNHG15	2.28575	3.79658	-0.732033	0.0270466
ENST00000430494.1	ENSG00000229647.1	AC007879.7	1.35308	2.24303	-0.729208	0.0284478
ENST00000426200.1	ENSG00000225733.5	FGD5-AS1	6.22564	9.57898	-0.621651	0.0399688
ENST00000514265.1	ENSG00000248187.1	RP11-184M15.1	2.25933	3.45003	-0.610713	0.043525
ENST00000574306.1	ENSG00000186594.12	MIR22HG	24.1738	34.6276	-0.518476	0.0045712
ENST00000557682.6	ENSG00000272888.5	LINC01578	23.2797	32.7402	-0.491992	0.0125715
ENST00000458220.1	ENSG00000234741.7	GAS5	2.21243	3.05856	-0.467223	0.0463017
ENST00000460249.5	ENSG00000175061.17	LRRC75A-AS1	2.24423	3.08811	-0.460506	0.0258261
ENST00000496968.5	ENSG00000244479.6	OR2A1-AS1	3.3929	4.65108	-0.455048	0.0203235
ENST00000413987.1	ENSG00000242125.3	SNHG3	3.47058	4.5242	-0.382486	0.0386161
ENST00000483140.5	ENSG00000175061.17	LRRC75A-AS1	8.94383	11.5683	-0.371206	0.0462273
ENST00000449579.1	ENSG00000231607.8	DLEU2	3.20169	4.07174	-0.346815	0.0388243
ENST00000560865.1	ENSG00000259366.1	CTD-2647L4.4	6.65828	6.3541	0.0674599	0.00890883
ENST00000602422.1	ENSG00000269958.1	RP11-73M18.8	8.95707	8.06431	0.151475	0.0158592
ENST00000624440.1	ENSG00000279235.1	RP11-16K12.2	2.92281	2.6242	0.155478	0.00317098
ENST00000310771.8	ENSG00000272752.6	STAG3L5P-PVRIG2P-PILRB	2.41593	2.12842	0.182799	0.0364425
ENST00000451786.5	ENSG00000231721.6	LINC-PINT	26.3515	22.4388	0.231886	0.0242207
ENST00000619055.1	ENSG00000277130.1	RP11-530C5.4	3.91724	3.31404	0.241247	0.0426411
ENST00000567396.1	ENSG00000261544.1	RP11-16E23.3	3.10732	2.5739	0.271714	0.0127774
ENST00000617352.1	ENSG00000203804.4	ADAMTSL4-AS1	6.49308	5.24571	0.307767	0.0363045
ENST00000613523.1	ENSG00000277728.1	RP11-143K11.7	8.35072	6.65675	0.327081	0.0098301
ENST00000500949.6	ENSG00000247556.6	OIP5-AS1	10.8627	8.65081	0.328469	0.0349929
ENST00000557660.5	ENSG00000257621.7	PSMA3-AS1	6.98968	5.53985	0.335381	0.00564241
ENST00000430772.5	ENSG00000230590.7	FTX	5.82472	4.54309	0.358515	0.0375775
ENST00000560268.2	ENSG00000259287.2	RP11-3D4.2	2.54296	1.94077	0.38988	0.034501
ENST00000455241.1	ENSG00000230710.1	LINC00332	3.50413	2.63163	0.413103	0.0268955
ENST00000433079.5	ENSG00000231721.6	LINC-PINT	3.15877	2.36649	0.416611	0.0347596
ENST00000455485.5	ENSG00000228315.11	GUSBP11	2.08464	1.56127	0.417071	0.00475621
ENST00000605836.1	ENSG00000271553.1	RP11-274B21.10	3.01495	2.23152	0.434104	0.00476627
ENST00000432047.4	ENSG00000230732.4	AC127904.2	3.04802	2.22706	0.452728	0.0461725
ENST00000605862.4	ENSG00000242588.5	RP11-274B21.14	16.202	11.7252	0.46656	0.0152787
ENST00000497468	ENSG00000243260	RN7SL558P	3.81608	2.73407	0.481043	0.0224627
ENST00000618697.1	ENSG00000278022.1	RP11-35O15.2	6.46332	4.59576	0.49197	0.0496954
ENST00000525484.5	ENSG00000254860.5	TMEM9B-AS1	2.18932	1.53244	0.514652	0.0161794
ENST00000619960.4	ENSG00000173727.11	CMB9-22P13.1	14.3467	10.0123	0.518953	0.00948209
ENST00000397750.7	ENSG00000214188.9	ST7-OT4	2.21385	1.49521	0.566216	0.0330408
ENST00000558757.1	ENSG00000259453.1	RP11-815J21.1	2.74278	1.85193	0.566608	0.0224489
ENST00000494134	ENSG00000239794	RN7SL653P	7.22815	4.84394	0.577444	0.0124412
ENST00000576336.1	ENSG00000262766.1	RP11-196G11.4	2.58464	1.72816	0.580725	0.0310392
ENST00000561207.1	ENSG00000259398.1	RP11-430B1.1	2.26908	1.50111	0.596074	0.0309517
ENST00000589556.1	ENSG00000267254.5	ZNF790-AS1	1.68735	1.07218	0.654209	0.0322991
ENST00000568479.1	ENSG00000260822.1	GS1-358P8.4	8.72603	5.50326	0.665038	0.0145472
ENST00000574086.1	ENSG00000254343.2	RP11-760H22.2	4.35935	2.7205	0.680244	0.0213422
ENST00000614396.1	ENSG00000274364.1	RP3-324O17.7	2.07533	1.28547	0.691037	0.0463647
ENST00000560404.2	ENSG00000259408.2	RP11-3D4.3	1.92273	1.18958	0.69271	0.0141759
ENST00000623177.1	ENSG00000278949.1	RP11-46H11.11	2.40108	1.4753	0.702672	0.0315737
ENST00000622917.1	ENSG00000279700.1	RP13-554M15.2	1.71741	1.05374	0.704717	0.0353873
ENST00000624842.1	ENSG00000279384.1	RP11-635L1.2	7.17108	4.36242	0.717061	0.0242349
ENST00000416076.1	ENSG00000225761.1	RP11-417O11.5	5.29329	3.15795	0.745178	0.0248497
ENST00000413722.5	ENSG00000223482.7	NUTM2A-AS1	2.12186	1.24413	0.770184	0.0440353
ENST00000444093.1	ENSG00000232545.1	KB-318B8.7	1.65713	0.968327	0.775122	0.00930623
ENST00000619319.1	ENSG00000273759.1	RP4-563E14.1	2.00871	1.16699	0.783476	0.0382382
ENST00000543969.1	ENSG00000256712.1	RP11-785H5.2	4.04095	2.32288	0.798777	0.0162593
ENST00000584952.1	ENSG00000266498.1	RP11-45M22.5	1.88169	1.07985	0.801193	0.0422515
ENST00000480095	ENSG00000244232	RN7SL698P	4.71312	2.70152	0.802911	0.00482333
ENST00000558749.1	ENSG00000259735.1	RP11-356M20.3	3.12093	1.77542	0.81381	0.0355555
ENST00000609879.1	ENSG00000273213.1	RP5-998N21.10	6.15093	3.40755	0.852068	0.0041395
ENST00000566282.1	ENSG00000259935.1	RP11-519C12.1	2.99237	1.57186	0.928809	0.037404
ENST00000531426.1	ENSG00000254484.1	CTA-797E19.1	1.96933	1.01029	0.962935	0.0366928
ENST00000440038.6	ENSG00000237094.11	RP4-669L17.10	1.5043	0.754952	0.994637	0.0325182
ENST00000591237.1	ENSG00000267632.1	RP11-400F19.18	1.70059	0.810988	1.06828	0.0373955
ENST00000503185.5	ENSG00000249592.5	RP11-440L14.1	4.22284	1.78464	1.24258	0.023141
ENST00000423414.5	ENSG00000231721.6	LINC-PINT	9.87468	4.08529	1.2733	0.00119967
ENST00000563475.1	ENSG00000260630.6	SNAI3-AS1	3.03414	1.23451	1.29734	0.0280371
ENST00000492147	ENSG00000243854	RN7SL67P	1.9937	0.793207	1.32968	0.00702111
ENST00000449289.5	ENSG00000234741.7	GAS5	3.80702	0.668634	2.50938	0.00263473
